# Supplementary material for: Changes in Circulating MicroRNA Levels as Potential Indicators of Training Adaptation in Professional Volleyball Players
Source: Int J Mol Sci. 2024 Jun 1;25(11):6107. doi: 10.3390/ijms25116107 (PMC11173131; doi:10.3390/ijms25116107)
Supplement: Supplementary file 1 [file ijms-25-06107-s001.zip]

Archive with 1 entries (1 files):
- ijms-2993175-supplementary.pdf
